# Supplementary material for: Combining Gram stain and 16S qPCR improved diagnostic accuracy for suspected pneumonia and could become a new metric in the rapid diagnosis of lower respiratory tract infections
Source: J Med Microbiol. 2024 Aug 15;73(8):001861. doi: 10.1099/jmm.0.001861 (PMC12453404; doi:10.1099/jmm.0.001861)
Supplement: Uncited Table S1. [file jmm-73-01861-s001.xlsx]

## Sheet: Sheet1
AN (N)	Specimen	GPC1	GNC2	GPB3	GNB4	Gram Score	Gram Result	Ct5 Value	CT Score	Ct Result	EGS6 Score	EGS Result	A-EGS7 Score	A-EGS Result	Culture Score	Culture Report	Resolved Discordance	16S WGS8
1	BAL	3	0	0	0	3	Positive	24	2	Positive	5	Positive	0	Negative	0	Negative - Normal Flora	Commensal	Parvimonas micra, Filifactor alocis, Veillonella parvula
2	BW	0	0	0	3	3	Positive	17	3	Positive	6	Positive	6	Positive	2	Stenotrophomonas maltophilia, Serratia marcescens (S)
3	BW	0	0	0	3	3	Positive	15	3	Positive	6	Positive	6	Positive	3	Stenotrophomonas maltophilia, Serratia marcescens (p), Pseudomonas species (g)
4	BW	0	0	0	3	3	Positive	19	3	Positive	6	Positive	6	Positive	3	Stenotrophomonas maltophilia, Klebsiella pneumoniae (P) Pseudomonas aeruginosa (s)
5	Spu	3	0	0	0	3	Positive	23	2	Positive	5	Positive	5	Positive	3	Staphylococcus aureus
6	BAL	3	0	0	0	3	Positive	22	2	Positive	5	Positive	5	Positive	2	Staphylococcus aureus
7	BW	0	0	0	3	3	Positive	17	3	Positive	6	Positive	6	Positive	3	Pseudomonas aeruginosa
8	BW	1	0	1	3	3	Positive	18	3	Positive	6	Positive	6	Positive	2	Pseudomonas aeruginosa
9	Spu	3	0	1	3	3	Positive	17	3	Positive	6	Positive	6	Positive	3	Haemophilus influenzae
10	BW	3	0	1	3	3	Positive	16	3	Positive	6	Positive	6	Positive	3	Haemophilus influenzae, Moraxella catarrhalis (m), NF
11	BAL	1	0	0	0	1	Positive	24	2	Positive	3	Positive	3	Positive	2	Streptococcus pyogenes
12	BAL	2	0	2	0	2	Positive	24	2	Positive	4	Positive	0	Negative	0	Negative - Normal Flora	Commensal	Haemophilus haemolyticus, Not Speciated, Haemophilus parainfluenzae
13	BAL	2	0	0	0	2	Positive	22	2	Positive	4	Positive	4	Positive	2	Streptococcus pyogenes
14	Spu	2	0	0	1	2	Positive	16	3	Positive	5	Positive	5	Positive	2	Serratia marcescens Pseudomonas aeruginosa (m)
15	BAL	1	0	2	2	2	Positive	19	3	Positive	5	Positive	5	Positive	2	Klebsiella pneumoniae
16	BW	0	0	0	2	2	Positive	17	3	Positive	5	Positive	5	Positive	1	Klebsiella pneumoniae
17	BW	0	0	0	2	2	Positive	19	3	Positive	5	Positive	5	Positive	2	Haemophilus influenzae
18	BW	1	0	0	0	1	Positive	18	3	Positive	4	Positive	4	Positive	0	Negative - Normal Flora	Respiratory Pathogen	Haemophilus influenzae, Haemophilus aegyptius, Fusobacterium pseudoperiodonticum
19	BW	1	0	0	0	1	Positive	23	2	Positive	3	Positive	0	Negative	0	Negative - Normal Flora	Commensal	Ramicandelaber brevisporus, Megasphaera micronuciformis, Veillonella dispar
20	BW	0	0	0	1	1	Positive	15	3	Positive	4	Positive	4	Positive	2	Stenotrophomonas maltophilia, Serratia marcescens (m)
21	BAL	1	0	0	0	1	Positive	25	1	Positive	2	Positive	2	Positive	2	Stenotrophomonas maltophilia
22	BAL	1	0	0	0	1	Positive	24	2	Positive	3	Positive	3	Positive	2	Staphylococcus aureus*
23	BW	0	0	0	1	1	Positive	24	2	Positive	3	Positive	3	Positive	2	Pseudomonas aeruginosa
24	BW	0	0	0	1	1	Positive	24	2	Positive	3	Positive	3	Positive	2	Pseudomonas aeruginosa, Coliforms
25	Spu	1	0	0	1	1	Positive	17	3	Positive	4	Positive	4	Positive	2	Pseudomonas aeruginosa
26	BW	1	0	0	1	1	Positive	23	2	Positive	3	Positive	3	Positive	2	Pseudomonas aeruginosa
27	ETT	1	0	0	0	1	Positive	18	3	Positive	4	Positive	4	Positive	1	Klebsiella pneumoniae NF
28	BW	0	0	0	1	1	Positive	23	2	Positive	3	Positive	3	Positive	2	Citrobacter freundii
29	ETT	1	0	0	1	1	Positive	24	2	Positive	3	Positive	3	Positive	1	Klebsiella pneumoniae
30	BAL	1	0	1	0	1	Positive	25	1	Positive	2	Positive	0	Negative	0	Negative - Normal Flora	Commensal	Streptococcus parasanguinis, Streptococcus oralis, Veillonella atypica
31	BW	0	0	1	0	1	Positive	25	1	Positive	2	Positive	2	Positive	0	Negative - Normal Flora	Respiratory Pathogen	Streptococcus pneumoniae, Streptococcus vulneris, Streptococcus mitis
32	BAL	0	0	0	0	0	Negative	22	2	Positive	2	Positive	0	Negative	0	Negative	Commensal	Streptococcus agalactiae, Streptococcus dysgalactiae, Streptococcus thermophilus
33	BAL	0	0	0	0	0	Negative	23	2	Positive	2	Positive	0	Negative	0	Negative	Commensal	Veillonella dispar, Streptococcus salivarius, Veillonella nakazawae
34	BAL	0	0	0	0	0	Negative	23	2	Positive	2	Positive	2	Positive	0	Negative	Respiratory Pathogen	Proteus mirabilis, Campylobacter rectus, Porphyromonas endodontalis
35	BW	1	0	0	0	1	Positive	25	1	Positive	2	Positive	2	Positive	1	Stenotrophomonas maltophilia
36	Spu	1	0	0	0	1	Positive	25	1	Positive	2	Positive	2	Positive	1	Klebsiella pneumoniae
37	BW	0	0	0	0	0	Negative	21	3	Positive	3	Positive	3	Positive	3	Stenotrophomonas maltophilia
38	BW	0	0	0	0	0	Negative	24	2	Positive	2	Positive	2	Positive	1	Stenotrophomonas maltophilia
39	BW	0	0	0	0	0	Negative	21	3	Positive	3	Positive	3	Positive	2	Staphylococcus aureus, Haemophilus influenzae (S), NF
40	BW	0	0	0	0	0	Negative	24	2	Positive	2	Positive	2	Positive	1	Serratia marcescens
41	BAL	0	0	0	0	0	Negative	15	3	Positive	3	Positive	3	Positive	2	Klebsiella pneumoniae Stenotrophomonas maltophilia (s), Coliforms
42	BW	0	0	0	0	0	Negative	20	3	Positive	3	Positive	3	Positive	1	Klebsiella pneumoniae, ESBL (S)
43	BW	0	0	0	0	0	Negative	19	3	Positive	3	Positive	3	Positive	2	Haemophilus influenzae NF
44	BAL	0	0	0	0	0	Negative	23	2	Positive	2	Positive	2	Positive	1	Escherichia coli
45	BAL	0	0	0	0	0	Negative	21	3	Positive	3	Positive	3	Positive	1	Citrobacter freundii
46	BAL	0	0	0	0	0	Negative	25	1	Positive	1	Positive	0	Negative	0	Negative	Commensal	Achromobacter pestifer, Cutibacterium acne, Prevotella oris
47	BAL	0	0	0	0	0	Negative	25	1	Positive	1	Positive	1	Positive	0	Negative	Respiratory Pathogen	Haemophilus influenzae, Salmonella enterica, Pasteurella multocida
48	BW	1	0	0	0	1	Positive	26	0	Negative	1	Positive	0	Negative	0	Negative	Commensal	Not Speciated, Achromobacter xylosoxidans, Burkholderia pseudomallei
49	BW	1	0	0	0	1	Positive	26	0	Negative	1	Positive	1	Positive	1	Staphylococcus aureus
50	BAL	0	0	0	0	0	Negative	25	1	Positive	1	Positive	1	Positive	1	Pseudomonas aeruginosa
51	BAL	0	0	0	0	0	Negative	27	0	Negative	0	Negative	1	Positive	1	Haemophilus influenzae	Respiratory Pathogen	Streptococcus pneumoniae, Gemella parahaemolysans, Staphylococcus pseudoxylosus
52	BAL	0	0	0	0	0	Negative	26	0	Negative	0	Negative	N/A	N/A	1	Pseudomonas aeruginosa	Not Available	Not Available for Sequencing
53	BAL	0	0	0	0	0	Negative	26	0	Negative	0	Negative	0	Negative	0	Negative
54	BAL	0	0	0	0	0	Negative	26	0	Negative	0	Negative	0	Negative	0	Negative
55	BW	0	0	0	0	0	Negative	26	0	Negative	0	Negative	0	Negative	0	Negative
56	BAL	0	0	0	0	0	Negative	26	0	Negative	0	Negative	0	Negative	0	Negative
57	BAL	0	0	0	0	0	Negative	26	0	Negative	0	Negative	0	Negative	0	Negative
58	BW	0	0	0	0	0	Negative	26	0	Negative	0	Negative	0	Negative	0	Negative
59	BAL	0	0	0	0	0	Negative	26	0	Negative	0	Negative	0	Negative	0	Negative
60	BAL	0	0	0	0	0	Negative	26	0	Negative	0	Negative	0	Negative	0	Negative
61	BW	0	0	0	0	0	Negative	26	0	Negative	0	Negative	0	Negative	0	Negative
62	BAL	0	0	0	0	0	Negative	26	0	Negative	0	Negative	0	Negative	0	Negative
63	BAL	0	0	0	0	0	Negative	26	0	Negative	0	Negative	0	Negative	0	Negative
64	BW	0	0	0	0	0	Negative	26	0	Negative	0	Negative	0	Negative	0	Negative
65	BAL	0	0	0	0	0	Negative	26	0	Negative	0	Negative	0	Negative	0	Negative
66	BW	0	0	0	0	0	Negative	26	0	Negative	0	Negative	0	Negative	0	Negative
67	BAL	0	0	0	0	0	Negative	26	0	Negative	0	Negative	0	Negative	0	Negative
68	BW	0	0	0	0	0	Negative	26	0	Negative	0	Negative	0	Negative	0	Negative
69	BW	0	0	0	0	0	Negative	26	0	Negative	0	Negative	0	Negative	0	Negative
70	BW	0	0	0	0	0	Negative	26	0	Negative	0	Negative	0	Negative	0	Negative
71	BAL	0	0	0	0	0	Negative	26	0	Negative	0	Negative	0	Negative	0	Negative
72	ETT	0	0	0	0	0	Negative	26	0	Negative	0	Negative	0	Negative	0	Negative
73	BW	0	0	0	0	0	Negative	26	0	Negative	0	Negative	0	Negative	0	Negative
74	BAL	0	0	0	0	0	Negative	26	0	Negative	0	Negative	0	Negative	0	Negative
75	BW	0	0	0	0	0	Negative	26	0	Negative	0	Negative	0	Negative	0	Negative
76	BW	0	0	0	0	0	Negative	26	0	Negative	0	Negative	0	Negative	0	Negative
77	BW	0	0	0	0	0	Negative	26	0	Negative	0	Negative	0	Negative	0	Negative
78	BAL	0	0	0	0	0	Negative	26	0	Negative	0	Negative	0	Negative	0	Negative
79	BAL	0	0	0	0	0	Negative	26	0	Negative	0	Negative	0	Negative	0	Negative
80	BAL	0	0	0	0	0	Negative	27	0	Negative	0	Negative	0	Negative	1	Elizabethkingia meningoseptica	Commensal	Enterococcus faecalis, Not Speciated, Granulicatella adiacens
81	BW	0	0	0	0	0	Negative	27	0	Negative	0	Negative	0	Negative	0	Negative
82	BAL	0	0	0	0	0	Negative	27	0	Negative	0	Negative	0	Negative	0	Negative
83	BW	0	0	0	0	0	Negative	27	0	Negative	0	Negative	0	Negative	0	Negative
84	BAL	0	0	0	0	0	Negative	27	0	Negative	0	Negative	0	Negative	0	Negative
85	BAL	0	0	0	0	0	Negative	27	0	Negative	0	Negative	0	Negative	0	Negative
86	BAL	0	0	0	0	0	Negative	27	0	Negative	0	Negative	0	Negative	0	Negative
87	BAL	0	0	0	0	0	Negative	27	0	Negative	0	Negative	0	Negative	0	Negative
88	BW	0	0	0	0	0	Negative	20	3	Positive	3	N/A	0	Negative	N/A	Unsuitable	Commensal	Haemophilus parainfluenzae, Campylobacter concisus, Veillonella atypica
89	BW	2	0	0	2	2	Positive	22	2	Positive	4	N/A	0	Negative	N/A	Unsuitable	Commensal	Veillonella parvula, Streptococcus infantis, Streptococcus mitis
90	Spu	0	0	0	0	0	Negative	24	2	Positive	2	N/A	0	Negative	N/A	Unsuitable	Commensal	Veillonella parvula, Peptostreptococcus stomatis, Streptococcus mitis
91	BAL	0	0	0	0	0	Negative	24	2	Positive	2	N/A	0	Negative	N/A	Unsuitable	Commensal	Staphylococcus epidermidis, Lacticaseibacillus rhamnosus, Ramicandelaber brevisporus
92	BAL	0	0	0	0	0	Negative	25	1	Positive	1	N/A	0	Negative	N/A	Unsuitable	Commensal	Staphylococcus haemolyticus, Abiotrophia defectiva, Staphylococcus borealis
